# Supplementary material for: Performance and cardiac evaluation before and after a 3-week training camp for 400-meter sprinters – An observational, non-randomized study
Source: PLoS One. 2019 May 31;14(5):e0217856. doi: 10.1371/journal.pone.0217856 (PMC6544373; doi:10.1371/journal.pone.0217856)
Supplement: S1 Dataset — (XLSX) [file pone.0217856.s003.xlsx]

## Sheet: Basic information participants
Name (anonymised)	Number of participant	Participating in training camp	Birth date (anonymised)	Age (anonymised)	Body weight (kg) (anonymised)	Height (m) (anonymised)	Calculated BMI (kg/m^2.)	Personal best 400m(seconds) (anonymised)
	2	yes					22.63
	3	yes					20.68
	4	yes					19.37
	5	yes					21.89
	6	yes					21.98
	7	yes					21
	8	no					22.35
	9	yes					22.96
	10	no					23.57
	11	yes					25.7
	12	yes					22.16
	13	no					23.77
	14	no					22.16
	15	yes					22.28
	16	yes					21.38
	17	yes					22.55
	18	yes					21.11
	19	yes					23.29
	20	no					21.79
	21	yes					20.52
	22	no					19.67
	23	yes					23.3
	24	yes					20.94
yellow is anonymised				Calculated Average Age:	Calculated Average Body weight(kg):	Calculated Average Height (m):		Calculated Average PB(seconds):
				20.8696	74.6522	1.83913		49.8195

## Sheet: Physical exam
Name (anonymised)	Number of participant	Physical examination (at rest)		Blod pressure systolict 1	Blod pressure diastolic 1
	2	without remark		119	69
	3	without remark		110	70
	4	Second time: Possibly slightly prolonged expiration time(during rest) but nothing definitely abnormal.		121	80
	5	without remark		128	64
	6	without remark		130	67
	7	without remark		125	80
	8	without remark		137	63
	9	without remark		120	70
	10	without remark		115	70
	11	without remark		110	80
	12	without remark		110	70
	13	without remark		100	80
	14	without remark		120	80
	15	without remark		110	75
	16	without remark		125	80
	17	without remark		120	70
	18	without remark		120	80
	19	without remark		149	82
	20	without remark		122	65
	21	without remark		123	56
	22	without remark		120	80
	23	without remark		149	54
	24	without remark(Didn't participate in round 2)		120	66
red is missing

## Sheet: Blood analyses
Name (anonymised)	Number of participant	Sodium [mmol·L-1] 1	Potassium [mmol·L-1] 1	Haemoglobin [g·dL-1] 1	White blood cell count [x10*9·L-1] 1	Platelet count [x10*9·L-1]1	Hematocrit [L·L-1] 1	NT-proBNP [ng·L-1] 1	Troponin T [ng·L-1] 1	S-CRP 1	S-ALAT 1	S-ASAT 1	S-ALP 1	S-Bilirubin 1	Creatinine [µmol·L-1] 1				Sodium [mmol·L-1] 2	Potassium [mmol·L-1] 2	Haemoglobin [g·dL-1] 2	Hematocrit [L·L-1] 2	NT-proBNP [ng·L-1] 2	Troponin T [ng·L-1] 2	Creatinine [µmol·L-1] 2
	2	140	4.6	146	13.9	261	0.424	49	8.37		0.5	0.65	1.3	4.5	113				141	4.5	151	0.453	9	6.96	104
	3	143	4.7	142	6.6	268	0.408	12	5.64	1	0.39	0.48	1.4	7.5	100				140	4.4	132	0.412	44		91
	4	141	4.3	148	4.9	176	0.427	46	5.38	1	0.34	0.43	1.2	21	80				143	4.5	157	0.484	16	6.31	94
	5	138	4.5	143	7.3	153	0.409	31	6.53	1	0.41	0.44	1.1	12	95				143	4.2	142	0.429	14	5.95	90
	6	141	4.2	159	5.1	268	0.459	17	7.31		0.27	0.46	1.4	16	121				139	4.7	160	0.476	19	6.88	113
	7	139	3.9	155	6.4	237	0.415	47	6.99	1	0.78	1.3	0.74	17	83				138	4.6	164	0.46	5	6.6	96
	8	140	4.3	153	8	204	0.443	43	6.7		0.77	0.4	1	7.3	102				136	4.7	148	0.442	18	5.87	85
	9	141	4.4	151	5.7	147	0.438	35	11.8	1	0.6	0.75	1.3	15	84				142		148	0.455	49	6.04	94
	10	141	4.2	144	5.7	207	0.414	38	10.1	1	0.36	0.67	1.8	11	89				140	3.9	141	0.426	32	5	94
	11	139	4.4	155	2.8	183	0.452	33	7.19	4	0.47	0.63	1.2	8.3	110				142	4.4	148	0.458	8	12.1	138
	12	142	4.3	142	5.2	202	0.426	39	7.22	1	0.32	0.42	1.6	11	119				142	4.3	162	0.478	5	5.37	115
	13	139	4.2	163	4.7	221	0.476	55	8.64	1	0.88	0.92	0.85	11	94				140	4.7	151	0.473	68	5.4	106
	14	138	4.5	145	5.2	276	0.427	36	9.34	1	0.53	0.47	2.5	6.4	95				142	4.9	149	0.456	25	7.52	113
	15	142	4.6	177	4.3	166	0.509	22	6.84	1	0.6	0.62	1.1	17	96				141	4.4	165	0.501	9	5.14	104
	16	140	4.7	150	4.6	221	0.437	6	6.65	1	0.57	0.51	0.89	16	91				140		156	0.477	5	5.76	104
	17	140	4.3	143	4.4	215	0.432	37	18.3	1	0.59	0.6	1.6	10	81				143	4.6	149	0.453	36	12.1	91
	18	144	4.6	144	3.7	184	0.417	8	7.55	1	0.54	0.71	1.1	10	99				143	4.4	146	0.431	20	7.8	108
	19	139	4	145	8.7	254	0.422	75	14	8	0.88	0.65	1.1	5.9	103				138	4.8	146	0.448	33	7.57	112
	20	141	4.6	152	4.9	209	0.435	18	5.68		0.28	0.48	0.41	14	94				143	4.5	147	0.438	21	6.33	101
	21	136	4.7	158	5.7	282	0.462	40	5.04	1	0.38	0.5	2	9.1	82				140	4.2	155	0.47	20	5	90
	22	140	4.4	148	6.3	253	0.42	22	7.09	3	0.63	1.3	1.4	7.6	90				140	5.2	155	0.458	11	5.3	101
	23	142	4.2	144	6	262	0.418	70	5.28	1	0.3	0.56	1.6	7.3	82				140	4.9	142	0.418	61	5.18	82
	24	140	4.3	154	6.4	189	0.448	17	14.1	1	0.49	0.62	1.8	16	85
yellow is anonymised
red is missing

## Sheet: ECG and VCG
Name (anonymised)	ROUND #1 (before camp):	Number of participant	ECG HR #1 (bpm)	ECG QRS #1 (ms)	ECG QT #1 (ms)	ECG QTc #1 (ms)	ECG PR #1 (ms)	VCG HR #1	VCG PR #1	VCG QRS #1	VCG QT #1	VCG QTcHodges #1			common and training-related #1:	Sinus Bradycardia	Sinus arrhythmia	First-degree AV-BLOCK	Incomplete RBBB	Early Repolarization	Isolated QRS voltage criteria for left ventricular hypertrophy	mV				uncommon and training-unrelated #1:	T-wave inversion	ST-segment depression	Pathological Q-waves	Left atrial enlargement	Left-axis deviation/left anterior hemiblock	Right-axis deviation/left posterior hemiblock	Right ventricular hypertrophy	Ventricular pre-excitation	Complete LBBB or RBBB	Long- or short-QT interval	Brugada-like early repolarization	General comment on ECG			ROUND #2 (after camp):	ECG HR #2 (bpm)	ECG QRS #2 (ms)	ECG QT #2 (ms)	ECG QTc #2 (ms)	ECG PR #2 (ms)	VCG HR #2	VCG PR #2	VCG QRS #2
		2	55	100	406	398	174	53	178	110	418	427				0	1	0	0	0		33					0	0	0	0	0	0	0	0	0	0	0					55	96	430	422	164	38	186	108
		3	70	96	380	397	140	68	142	100	386	389				0	1	0	0	1		28					0	0	0	0	0	0	0	0	0	0	0					61	104	386	387	140	58	138	100
		4	49	80	402	383	160	48	152	84	410	391				1	1	0	0	1		35					0	0	0	0	0	0	0	0	0	0	0					58	88	376	373	140	44	152	90
		5	57	82	398	393	156	46	162	86	448	429				0	0	0	0	1		33					0	0	0	0	0	0	0	0	0	0	0					55	86	416	408	158	42	166	86
		6	69	82	368	383	162	59	170	86	394	394				0	1	0	0	1		51					0	0	0	0	0	0	0	0	0	0	0	R-wave progression right shifted				51	76	392	377	166	49	162	82
		7	56	96	396	389	110	49	130	108	426	406				0	1	0	0	1		66					0	0	0	0	0	0	0	0	0	0	0					61	98	378	379	130	53	118	108
		8	68	100	382	396	142	66	134	110	404	404				0	1	0	0	1		36					0	0	0	0	0	0	0	0	0	0	0					76	90	358	386	136	55	148	110
		9	76	106	392	420	154	57	162	108	430	434				0	0	0	0	1		61					0	0	0	0	0	0	0	0	0	0	0					59	106	408	407	152	52	152	94
		10	76	96	376	404	174	59	164	98	392	396				0	1	0	0	1		42					0	0	0	0	0	0	0	0	0	0	0					54	100	422	412	160	50	156	86
		11	63	96	364	369	152	56	166	106	408	412				0	1	0	0	1		36					0	0	0	0	0	0	0	0	0	0	0					72	90	372	393	170	58	178	108
		12	49	100	408	389	166	42	166	100	414	392				1	1	0	0	1		46					0	0	0	0	0	0	0	0	0	0	0					57	88	362	357	142	43	168	96
		13	55	94	444	436	174	45	174	98	478	442				0	1	0	0	1		46					0	0	0	1	0	0	0	0	0	0	0					59	92	422	421	162	45	162	100
		14	41	90	442	409	164	40	174	94	440	414				1	1	0	0	0		35					0	0	0	0	0	0	0	0	0	0	0					41	88	442	409	164	42	184	98
		15	73	102	394	416	136	53	118	102	438	448				0	1	0	0	0		39					0	0	0	0	0	0	0	0	0	0	0					60	108	416	416	136	53	134	102
		16	54	94	404	394	126	54	130	94	418	427				0	1	0	0	1		59					0	0	0	0	0	0	0	0	0	0	0					52	100	414	400	128	46	128	110
		17	47	94	430	408	146	46	144	104	460	432				1	1	0	0	1		49					0	0	0	0	0	1	0	0	0	0	0					45	96	442	416	146	45	152	104
		18	56	104	418	411	176	55	176	118	444	442				0	1	0	1	1		44					0	0	0	0	0	0	0	0	0	0	0					58	102	410	407	152	52	168	114
		19	60	100	398	398	160	61	182	118	408	411				0	1	0	0	0		34					0	0	0	0	0	0	0	0	0	0	0					62	96	370	373	152	55	160	110
		20	49	108	418	399	156	48	150	112	426	428				1	1	0	0	1		52					0	0	0	0	0	0	0	0	0	0	0					63	106	372	377	138	49	160	94
		21	54	74	372	362	160	55	180	92	406	387				0	1	0	1	1		41					0	0	0	0	0	0	0	0	0	0	0					64	86	380	387	156	56	134	90
		22	54	110	432	422	160	50	156	112	460	436				0	1	0	1	1		42					0	0	0	0	0	0	0	0	0	0	0					55	112	434	426	168	53	160	114
		23	59	94	386	385	140	63	148	92	396	407				0	1	0	0	1		63					0	0	0	0	0	0	0	0	0	0	0					65	84	384	392	148	57	158	94
		24	74	106	384	408	130	76	158	114	390	429				0	1	0	0	0		33					0	0	0	0	0	0	0	0	0	0	0
[truncated: 2 more columns]

## Sheet: Exercise tolerance test
Number of participant	Protocol #1	Highest observed heart rate #1	Age (anonymised) #1	% of predicted maximal heart rate (anonymised) #1	Wmax [load reached] #1		Protocol #2	Highest observed heart rate #2	Age (anonymised) #2	% of predicted maximal heart rate (anonymised) #2	Wmax [load reached] #2	other comments
2	1	169			355		1	171			355
3	2	196			340		1	189			305
4	2	186			275		2	185			280
5	1	185			365		1	181			395
6	1	196			350		1	187			325
7	2	183			325		2	182			305
8	2	184			420		1	187			390
9	1	180			395		1	173			355
10	1	199			355
11	1	181			390		1	185			395	Tendencies to wheezing breath sounds at maximal/near maximal workload
12	1	174			315		1	179			330
13	1	192			410		1	189			380
14	1	178			335		1	184			340
15	2	192			340		2	194			320
16	1	191			380		1	188			385
17	1	176			410		1	180			385
18	1	185			365		1	187			355
19	1	187			395		1	194			405
20	1	183			350		1	186			355
21	1	199			380		1	203			370
22	1	186			355		1	183			355
23	1	190			355		2	187			365
24	1	194			425									Original transthoracic echocardiographic recordings, ECG, and exercise tolerance test data are stored on servers accessible only to hospital employees within the department. VCG data is stored on a university server with limited access. The individual measurements from these recordings are, however, available in the enclosed excel file.
	Participants weighing >70 kg started from 90 W (90/30) (protocol 1) while those weighing <70 kg started from 70 W (70/30) (protocol 2)
				Average:						Average:
				93.5733						93.2487
				SD:						SD:
				3.66482						3.37128

## Sheet: Transthoracic echocardiography
Name (anonymised)	Number of participant	EF -Simpson (%) 1	LV EDV [ml] (ml) 1	LV ESV [ml] (ml) 1	LV septal thickness [cm] 1	LV posterior wall thickness [cm]) 1	LV Mass (g) 1	E/A ratio 1		BSA (Body Surface Area) 1			EF -Simpson (%) 2	LV EDV [ml] (ml) 2	LV ESV [ml] (ml) 2	LV septal thickness [cm] 2	LV posterior wall thickness [cm]) 2	LV Mass (g) 2	E/A ratio 2		BSA (Body Surface Area) 2											CORRECTED TO BSA VALUES:	EF -Simpson (%) 1	LV EDV [ml·m-2] 1	LV ESV [ml·m-2] 1	LV septal thickness [cm] 1	LV posterior wall thickness [cm]) 1	LV mass index [g·m-2] 1	E/A ratio 1		BSA (Body Surface Area) 1				EF -Simpson (%) 2	LV EDV [ml·m-2] 2	LV ESV [ml·m-2] 2	LV septal thickness [cm] 2	LV posterior wall thickness [cm]) 2
	2	62	181	69	0.8	1	203	1.8		2.1			59	170	69	0.8	0.8	175	2		2.1												62	86.1905	32.8571	0.8	1	96.6667	1.8		2.1				59	80.9524	32.8571	0.8	0.8
	3	52	124	59	0.8	0.9	184	1.7		1.94			51	122	60	0.9	1	212	3.1		1.95												52	63.9175	30.4124	0.8	0.9	94.8454	1.7		1.94				51	62.5641	30.7692	0.9	1
	4	63	113	41	1	0.9	170	2.1		1.76			65	112	39	0.7	0.9	140	2.3		1.79												63	64.2045	23.2955	1	0.9	96.5909	2.1		1.76				65	62.5698	21.7877	0.7	0.9
	5	49	129	67	0.8	0.8	165	2.2		2.09			61	119	47	0.8	0.9	184	2.5		2.1												49	61.7225	32.0574	0.8	0.8	78.9474	2.2		2.09				61	56.6667	22.381	0.8	0.9
	6	60	120	48	1	1	159	2.3		1.93			62	120	45	1	1	148	2.5		1.93												60	62.1762	24.8705	1	1	82.3834	2.3		1.93				62	62.1762	23.3161	1	1
	7	54	104	48	0.7	0.7	111	1.5		1.69			49	93	48	0.7	0.7	107	1.6		1.69												54	61.5385	28.4024	0.7	0.7	65.6805	1.5		1.69				49	55.0296	28.4024	0.7	0.7
	8	65	125	44	0.8	0.9	173	1.8		2.07			58	125	52	0.8	0.9	173	1.5		2.09												65	60.3865	21.256	0.8	0.9	83.5749	1.8		2.07				58	59.8086	24.8804	0.8	0.9
	9	60	147	59	0.9	0.9	186	1.7		2.12			46	133	71	0.9	0.9	198	1.7		2.12												60	69.3396	27.8302	0.9	0.9	87.7358	1.7		2.12				46	62.7358	33.4906	0.9	0.9
	10	65	134	47	0.8	0.8	155	1.6		1.9			62	121	47	0.8	0.9	162	2.1		1.87												65	70.5263	24.7368	0.8	0.8	81.5789	1.6		1.9				62	64.7059	25.1337	0.8	0.9
	11	65	129	46	0.8	1	186	1.7		2.14			66	112	38	0.9	1	205	2.1		2.14												65	60.2804	21.4953	0.8	1	86.9159	1.7		2.14				66	52.3364	17.757	0.9	1
	12	55	118	53	0.8	0.9	152	1.5		1.9			65	112	39	0.8	0.9	142	1.8		1.89												55	62.1053	27.8947	0.8	0.9	80	1.5		1.9				65	59.2593	20.6349	0.8	0.9
	13	53	116	55	0.8	0.9	184	1.7		1.96			54	102	47	0.9	1	205	2.1		1.95												53	59.1837	28.0612	0.8	0.9	93.8776	1.7		1.96				54	52.3077	24.1026	0.9	1
	14	MISSING	128	68	1	0.8	192	1.9		2.1			54	122	56	1	1	182	1.5		2.1												MISSING	60.9524	32.381	1	0.8	91.4286	1.9		2.1				54	58.0952	26.6667	1	1
	15	57	111	48	0.9	0.8	167	1.8		1.85			63	98	36	0.8	0.9	152	1.8		1.85												57	60	25.9459	0.9	0.8	90.2703	1.8		1.85				63	52.973	19.4595	0.8	0.9
	16	61	135	53	0.8	0.9	157	2.6		2.1			61	133	52	0.8	0.8	155	2.5		2.09												61	64.2857	25.2381	0.8	0.9	74.7619	2.6		2.1				61	63.6364	24.8804	0.8	0.8
	17	59	175	72	1	1.2	264	2.3		2.04			58	151	63	1	1.1	248	1.7		2.03												59	85.7843	35.2941	1	1.2	129.412	2.3		2.04				58	74.3842	31.0345	1	1.1
	18	51	138	68	0.9	1	218	2.5		2.08			59	151	62	1	0.8	180	2.6		2.08												51	66.3462	32.6923	0.9	1	104.808	2.5		2.08				59	72.5962	29.8077	1	0.8
	19	60	124	50	0.9	0.9	180	2.3		2.01			64	114	41	0.8	1	198	1.8		2.01												60	61.6915	24.8756	0.9	0.9	89.5522	2.3		2.01				64	56.7164	20.398	0.8	1
	20	57	125	53	0.8	0.9	178	2		2.05			53	118	55	0.8	0.8	160	2		2.06												57	60.9756	25.8537	0.8	0.9	86.8293	2		2.05				53	57.2816	26.699	0.8	0.8
	21	68	118	38	0.8	0.9	137	2.1		1.97			69	94	29	0.8	0.9	132	2		1.97												68	59.8985	19.2893	0.8	0.9	69.5431	2.1		1.97				69	47.7157	14.7208	0.8	0.9
	22	60	106	43	0.9	0.9	169	2.1		2.02			56	109	48	0.9	1	170	1.8		2.01												60	52.4752	21.2871	0.9	0.9	83.6634	2.1		2.02				56	54.2289	23.8806	0.9	1
	23	64	126	45	0.9	0.9	186	2		1.9			66	127	43	0.9	0.9	169	1.5		1.9												64	66.3158	23.6842	0.9	0.9	97.8947	2		1.9				66	66.8421	22.6316	0.9	0.9
	24	60	140	55	0.8	0.9	167	2		2.02			MISSING	MISSING	MISSING	MISSING	MISSING	MISSING	MISSING		MISSING												60	69.3069	27.2277	0.8	0.9	82.6733	2		2.02				MISSING	MISSING	MISSING	MISSING	MISSING
							LV Mass (g) = 0.8{1.04[([LVEDD + IVSd +PWd]3 - LVEDD3)]} + 0.6
							LVEDD,	LV end-diastolic dimension (mm)
							IVSd,	Interventricular septal thickness at end-diastole (mm)
							PWd,	Posterior wall thickness at end-diastole (mm)
[truncated: 10 more columns]

## Sheet: Sprint tests and lactate
Number of participant	Participating in training camp	T300 round 1 (s)	comment	T300 round 2 (s)	comment		Difference race time (s)		Coach D (only round 2)	Coach M (only round 2)	Difference, clocking (seconds)		Exertion level 10-scale(Borg) round 1	Exertion level 10-scale(Borg) round 2			Level of dyspnea 10-scale(Borg) round 1	Level of dyspnea 10-scale(Borg) round 2			CORRECTED TO INDOOR TIMES:	T300 round 1 (s)	comment	T300 round 2 (s) converted to indoor times	comment		Difference race time (s)			Blood [La] (mM) (recovery minute 1) round 1	Blood [La] (mM) (min 8) round 1	Blood [La] (mM) (min 15) round 1	Blood [La] (mM) (min 22) round 1	[La]max (mM) round 1	Time for [La]max (min) round 1	lactate removal rate (mM/min) round 1		Blood [La] (mM) (recovery minute 1) round 2	Blood [La] (mM) (min 8) round 2	Blood [La] (mM) (min 15) round 2	Blood [La] (mM) (min 22) round 2	[La]max (mM) round 2	Time for [La]max (min) round 2	lactate removal rate (mM/min) round 2			Difference [La]max (mM)	Difference Time for [La]max (min)
2	yes	36	indoor 200m track, 17-18(°C)	34.4	outdoor 400m track, 30(°C)		-1.6		34.36	34.4	0.04		8	8			6	8				36	indoor 200m track, 22(°C)	35.07	outdoor 400m track, 30(°C)		-0.93			19.6	19.6	17.9	17.5	19.6	8	-0.0571429		16.6	15	15	14.4	16.6	1	-0.0857143			-3	1
3	yes	DNS	ill	32.81	outdoor 400m track, 31(°C)		not valid		32.81	32.83	0.02		DNS	9			DNS	8				DNS	ill	33.45	outdoor 400m track, 31(°C)		not valid			DNS	DNS	DNS	DNS	DNS	DNS	DNS		16	16.5	14.5	13.3	16.5	8	-0.171429			not valid	not valid
4	yes	40.53	indoor 200m track, 17-18(°C)	37.67	outdoor 400m track, 30(°C)		-2.86		37.67	37.65	0.02		9	8			7	7				40.53	indoor 200m track, 22(°C)	38.41	outdoor 400m track, 30(°C)		-2.12			11.3	15.3	14.3	12.8	15.3	8	-0.214286		17.4	15.7	14.3	13.3	17.4	1	-0.142857			2.1	1
5	yes	35.94	indoor 200m track, 17-18(°C)	34.61	outdoor 400m track, 30(°C)		-1.33		34.61	34.69	0.08		8	5			5	4				35.94	indoor 200m track, 22(°C)	35.29	outdoor 400m track, 30(°C)		-0.65			17.2	19.3	18.7	17.6	19.3	8	-0.157143		16.5	15.8	15.4	14.2	16.5	1	-0.171429			-2.8	1
6	yes	36.44	indoor 200m track, 17-18(°C)	35.81	outdoor 400m track, 30(°C)		-0.63		35.81	35.8	0.01		7	8			5	7				36.44	indoor 200m track, 22(°C)	36.51	outdoor 400m track, 30(°C)		0.07			18.6	16.5	19.1	16.8	19.1	15	-0.328571		16.6	16.7	16.3	16.2	16.7	8	-0.0142857			-2.4	1
7	yes	36.81	indoor 200m track, 17-18(°C)	36.53	outdoor 400m track, 30(°C)		-0.28		36.53	36.5	0.03		6	5			5	4				36.81	indoor 200m track, 22(°C)	37.25	outdoor 400m track, 30(°C)		0.44			15	18.2	17.3	16.3	18.2	8	-0.142857		17	16.9	16.2	13.3	16.9	1	-0.414286			-1.3	1
8	no	DNS	injured	DNS	injured		DNS				DNS		DNS	DNS			DNS	DNS				DNS	injured	DNS	injured		DNS			DNS	DNS	DNS	DNS	DNS	DNS	DNS		DNS	DNS	DNS	DNS	DNS	DNS	DNS			DNS	DNS
9	yes	35.1	indoor 200m track, 17-18(°C)	34.16	outdoor 400m track, 31(°C)		-0.94		34.16	34.2	0.04		8	9			6	5				35.1	indoor 200m track, 22(°C)	34.83	outdoor 400m track, 31(°C)		-0.27			16	21.5	15.3	12.6	21.5	8	-0.385714		17.1	14.8	14.6	12.9	17.1	1	-0.242857			-4.4	1
10	no	35.56	indoor 200m track, 17-18(°C)	35.16	indoor 200m track, 17-18(°C)		-0.4		missing	missing			5	5			4	5				35.56	indoor 200m track, 22(°C)	35.16	indoor 200m track, 22(°C)		-0.4			15.9	18	17	16.3	18	8	-0.1		17.3	20.1	20.4	18.2	20.4	15	-0.314286			2.4	2
11	yes	37.91	indoor 200m track, 17-18(°C)	37.36	indoor 200m track, 17-18(°C)		-0.55		missing	missing			8	9			7	7				37.91	indoor 200m track, 22(°C)	37.36	indoor 200m track, 22(°C)		-0.55			15.6	16.4	14.7	14.1	16.4	8	-0.0857143		14.4	18.7	18.4	15.3	18.7	8	-0.442857			2.3	3
12	yes	36.07	indoor 200m track, 17-18(°C)	34.82	indoor 200m track, 17-18(°C)		-1.25		34.82	34.76	0.06		6	7			4	5				36.07	indoor 200m track, 22(°C)	34.82	indoor 200m track, 22(°C)		-1.25			13.3	17.4	16.6	14.9	17.4	8	-0.242857		18.1	19.3	18.7	18	19.3	8	-0.1			1.9	3
13	no	36.36	indoor 200m track, 17-18(°C)	36	indoor 200m track, 17-18(°C)		-0.36		36	35.9	0.1		8	6			6	5				36.36	indoor 200m track, 22(°C)	36	indoor 200m track, 22(°C)		-0.36			10.8	16.8	15.5	13.7	16.8	8	-0.257143		13.6	17.7	16.8	16.2	17.7	8	-0.0857143			0.9	3
14	no	36.81	indoor 200m track, 17-18(°C)	36.68	indoor 200m track, 17-18(°C)		-0.13		missing	missing			7	7			6	6				36.81	indoor 200m track, 22(°C)	36.68	indoor 200m track, 22(°C)		-0.13			17.1	16.2	17.8	16	17.8	15	-0.257143		18.4	19.1	18.6	16.9	19.1	8	-0.242857			1.3	1
15	yes	DNS	injured	DNS	injured		DNS				DNS		DNS	DNS			DNS	DNS				DNS	injured	DNS	injured		DNS			DNS	DNS	DNS	DNS	DNS	DNS	DNS		DNS	DNS	DNS	DNS	DNS	DNS	DNS			DNS	DNS
16	yes	37.1	indoor 200m track, 17-18(°C)	35.86	indoor 200m track, 17-18(°C)		-1.24		35.86	35.74	0.12		5	5			5	5				37.1	indoor 200m track, 22(°C)	35.86	indoor 200m track, 22(°C)		-1.24			12.9	15.1	11.3	8	15.1	8	-0.471429		10.4	17.7	12.6	10.2	17.7	8	-0.342857			2.6	3
17	yes	37.46	indoor 200m track, 17-18(°C)	36.38	indoor 200m track, 17-18(°C)		-1.08		36.38	36.36	0.02		6	8			4	5				37.46	indoor 200m track, 22(°C)	36.38	indoor 200m track, 22(°C)		-1.08			9.7	14.2	12.8	9.6	14.2	8	-0.457143		4.1	17	16.3	13.2	17	8	-0.442857			2.8	3
18	yes	36.35	indoor 200m track, 17-18(°C)	35.02	indoor 200m track, 17-18(°C)		-1.33		35.02	34.98	0.04		7	7			5	5				36.35	indoor 200m track, 22(°C)	35.02	indoor 200m track, 22(°C)		-1.33			5.1	13.2	11.9	7.8	13.2	8	-0.585714		6.1	13.4	14.1	11.8	14.1	15	-0.328571			0.9	2
19	yes	DNS	injured	DNS	injured		DNS		missing	missing	DNS		DNS	DNS			DNS	DNS				DNS	injured	DNS	injured		DNS			DNS	DNS	DNS	DNS	DNS	DNS	DNS		DNS	DNS	DNS	DNS	DNS	DNS	DNS			DNS	DNS
20	no	37.22	indoor 200m track, 17-18(°C)	37.53	indoor 200m track, 17-18(°C)		0.31		37.53	37.71	0.18		8	8			8	6				37.22	indoor 200m track, 22(°C)	37.53	indoor 200m track, 22(°C)		0.31			4.5	15.9	16.5	14.2	16.5	15	-0.328571		10	16	15.6	11.8	16	8	-0.542857			-0.5	1
21	yes	36.17	indoor 200m track, 17-18(°C)	34.85	outdoor 400m track, 30(°C)		-1.32		34.81	34.85	0.04		5	7			3	6				36.17	indoor 200m track, 22(°C)	35.53	outdoor 400m track, 30(°C)		-0.64			9.7	12.3	12.3	10.4	12.3	15	-0.271429		15.9	16.6	16.7	14.9	16.7	15	-0.257143			6.3	3
22	no	DNS	injured	35.76	indoor 200m track, 17-18(°C)		not valid		35.76	35.73	0.03		DNS	6			DNS	5				DNS	injured	35.76	indoor 200m track, 22(°C)		not valid			DNS	DNS	DNS	DNS	DNS	DNS	DNS		11.2	18.9	18.6	16.4	18.9	8	-0.314286			not valid	not valid
23	yes	35.35	indoor 200m track, 17-18(°C)	34.71	outdoor 400m track, 31(°C)		-0.64		34.72	34.71	0.01		10	10			9	8				35.35	indoor 200m track, 22(°C)	35.39	outdoor 400m track, 31(°C)		0.04			17.8	18.4	17.6	12.6	18.4	8	-0.714286		17.9	17.1	15.7	14.3	17.9	1	-0.2			-0.5	1
24	yes	DNS	was busy	36.22	outdoor 400m track, 30(°C)		not valid		36.22	36.27	0.05		DNS	7			DNS	6				DNS	was busy	36.93	outdoor 400m track, 30(°C)		not valid			DNS	DNS	DNS	DNS	DNS	DNS	DNS		16.3	15.7	14.3	14.3	15.7	1	0			not valid	not valid
		DNS = Did not start																				DNS = Did not start																										template: 1 = yes, (7 minutes earlier) 2 = yes, (7 minutes later) 3 = same
